# Supplementary material for: Dynamic analysis of lathe bed of woodworking CNC machining center based on the modeling of joint surface
Source: PLoS One. 2022 Nov 28;17(11):e0277919. doi: 10.1371/journal.pone.0277919 (PMC9704674; doi:10.1371/journal.pone.0277919)
Supplement: S1 Text — (TXT) [file pone.0277919.s001.txt]

!================================================== 
!	Add the Matrix27 unit
!================================================== 
fini
/prep7						! Pretreatment before entering

et,1000,27,,0,4				! Define the matrix27 unit

! Joint surface 1--Stiffness
kx_1=x1                    ! Stiffness in X direction    The value of x1 is defined according to the actual situation
ky_1=y1                    ! Stiffness in Y direction    The value of y1 is defined according to the actual situation
kz_1=z1                    ! Stiffness in Z direction    The value of z1 is defined according to the actual situation

! Joint surface 2--Stiffness
kx_2=x2                    ! Stiffness in X direction    The value of x2 is defined according to the actual situation
ky_2=y2                    ! Stiffness in Y direction    The value of y2 is defined according to the actual situation
kz_2=z2                    ! Stiffness in Z direction    The value of z2 is defined according to the actual situation

! Count the number of nodes on joint surface 1
nsel,s,,,10
*do,i,1,20
   esln,s,0
   nsle,s,all
*enddo

cm,nd1_cm,node
nsel,r,loc,y,-861.42
*get,ndnum1,node,0,count

cmsel,s,nd1_cm
nsel,r,loc,y,-911.42
*get,ndnum2,node,0,count

! Create a matrix27 unit
! Define the real constant according to the stiffness property of joint surface 1
r,1000,kx_1/ndnum1 $ rmod,1000,7,-kx_1/ndnum1 $ rmod,1000,58,kx_1/ndnum1
rmod,1000,13,ky_1/ndnum1 $ rmod,1000,19,-ky_1/ndnum1 $ rmod,1000,64,ky_1/ndnum1
rmod,1000,24,kz_1/ndnum1 $ rmod,1000,30,-kz_1/ndnum1 $ rmod,1000,69,kz_1/ndnum1

! Define the real constant according to the stiffness property of joint surface 2
r,1001,kx_2/ndnum2 $ rmod,1000,7,-kx_2/ndnum2 $ rmod,1000,58,kx_2/ndnum2
rmod,1001,13,ky_2/ndnum2 $ rmod,1000,19,-ky_2/ndnum2 $ rmod,1000,64,ky_2/ndnum2
rmod,1001,24,kz_2/ndnum2 $ rmod,1000,30,-kz_2/ndnum2 $ rmod,1000,69,kz_2/ndnum2

type,1000			! Use unit 1000 for subsequent meshing
real,1000                                  ! Use 1000 real constants for subsequent meshing

! Create a matrix27 units in joint surface 1
alls
eintf

! Create a matrix27 units in joint surface 2
real,1001
nsel,s,loc,y,-911.42
*get,ncount,node,0,count
*get,nmax,node,0,num,maxd
nditem=0
*do,i,1,ncount,1
    nditem=ndnext(nditem)
    n,nmax+i,nx(nditem),ny(nditem)-50,nz(nditem)
    e,nditem,nmax+i
    d,nmax+i,all,0
*enddo

! Solver
!================================================== 
fini
/solu

alls
