# Supplementary material for: Dynamic analysis of lathe bed of woodworking CNC machining center based on the modeling of joint surface
Source: PLoS One. 2022 Nov 28;17(11):e0277919. doi: 10.1371/journal.pone.0277919 (PMC9704674; doi:10.1371/journal.pone.0277919)
Supplement: S1 Data — (XLSX) [file pone.0277919.s002.xlsx]

## Sheet: Sheet1
Optimization Feasibility Solution Set /mm
L1	L2	L3	D		W	H
270.69	274.054	268.282	6.98758		7.90016	9.99308
300.722	281.479	221.277	7.84222		6.28799	11.62
257.438	301.179	196.008	5.22233		8.61633	9.92072
199.222	318.074	175.264	6.93223		7.94082	10.1099
277.365	222.557	231.258	7.61037		6.36205	10.1238
319.912	286.041	288.726	9.78346		7.44385	9.45991
294.221	300.059	267.876	9.271		9.94108	8.41189
337.457	274.064	309.246	6.45519		5.89513	11.7966
311.976	290.076	184.745	8.96073		10.429	7.98614
300.403	317.289	269.391	6.87121		6.68764	10.267
250.768	318.047	303.171	7.16495		9.37537	8.1684
311.664	291.05	260.406	5.24208		8.77389	9.04165
347.89	265.057	189.768	9.44324		6.09219	11.8877
211.453	280.071	225.416	7.7914		5.42434	10.1714
308.174	297.262	237.433	7.01994		9.85311	9.55738
322.432	285.045	259.699	8.3828		10.0383	8.01636
282.43	304.04	180.673	7.7006		11.651	7.14592
272.535	301.063	231.284	5.72767
199.789	308.047	277.47	9.97069
237.359	253.053	323.374	9.66728
257.278	310.063	261.608	8.38621
244.124	314.07	290.125	9.20606
277.084	304.217	220.1	7.44436
281.254	312.06	231.842	8.14127
290.876	292.056	286.521	6.00236
278.467	315.06	230.437	7.57992
197.411	310.08	295.774	9.42633
231.85	298.06	199.184	6.94044
273.541	265.076	217.279	6.28408
318.008	277.076	257.225	6.06153
294.534	199.064	303.281	5.39968
216.077	223.07	311.893	5.02274
261.972	309.078	299.75	9.24254
288.978	277.086	297.211	9.07513
234.695	299.077	223.649	7.99203
257.755	258.08	339.626	8.20101
272.655	278.09	238.387	7.87186
315.969	256.084	267.585	8.99428
281.634	288.055	278.738	6.80899
212.661	290.068	309.214	9.92176
304.123	301.071	193.813	8.99394
267.754	246.06	310.768	6.62991
322.54	234.063	270.846	7.41001
297.487	256.053	288.38	6.99805
297.938	286.039	250.939	6.69922
298.822	309.046	221.374	6.00326
254.815	253.042	299.129	5.21473
298.736	286.043	272.142	7.94718
252.34	197.044	331.353	6.52378
318.609	173.062	209.417	9.54555
298.724	231.049	265.727	8.20515
247.424	182.052	316.453	8.04026
199.069	245.299	304.39	9.44244
322.438	177.722	276.766	7.47098
297.455	219.003	314.858	6.5005
278.807	245.823	328.654	5.99508
302.049	201.09	300.374	6.30998
